# Supplementary material for: The Effect of Low-Frequency Road Noise on Driver Sleepiness and Performance
Source: PLoS One. 2015 Apr 15;10(4):e0123835. doi: 10.1371/journal.pone.0123835 (PMC4398381; doi:10.1371/journal.pone.0123835)
Supplement: S1 File — (XLSX) [file pone.0123835.s001.xlsx]

## Sheet: SleepNoise data in Article
Participant	DayNight	FirstLast	Minute	Sound	Meanspeed	Sdspeed	MeanLP	SDLP	LC	Blinkdur	Blinkfrac	Blinkfreq	KSS
1	1	1	5	1	110.386	3.33063	0.690455	0.212067	0	0.139053	0.219512	43.8972	5
1	1	1	10	1	105.87	2.40895	0.672468	0.223053	0	0.141346	0.205607	45.8244	5
1	1	1	15	1	108.028	4.8155	0.706103	0.261291	0.119017	0.127462	0.125581	46.0385	5
1	1	1	20	1	110.598	3.23461	0.652689	0.233439	0	0.131252	0.177033	44.7537	5
1	1	1	25	1	112.164	4.91739	0.678417	0.213591	0.114628	0.142461	0.189815	46.2527	5
1	1	1	30	1	114.076	5.99402	0.701399	0.215375	0	0.126282	0.116162	42.3983	5
1	1	1	35	1	108.909	6.16719	0.71616	0.276406	0	0.131422	0.13089	40.8994	5
1	1	2	5	2	112.65	4.83177	0.70991	0.21887	0	0.139004	0.221698	45.3961	5
1	1	2	10	2	114.686	4.69048	0.66402	0.269802	0	0.1304	0.215686	43.6831	5
1	1	2	15	2	116.755	4.20558	0.651859	0.342635	0.440483	0.130492	0.175325	32.9764	6
1	1	2	20	2	113.924	6.06903	0.574844	0.240437	0.112858	0.147461	0.219101	38.1156	5
1	1	2	25	2									5
1	1	2	30	2									5
1	1	2	35	2									5
1	2	1	5	1	106.193	1.67169	0.679265	0.245493	0	0.155492	0.355263	32.5482	5
1	2	1	10	1	105.433	1.70887	0.610493	0.248459	0	0.157342	0.364407	25.2677	5
1	2	1	15	1	104.802	3.04764	0.516215	0.284969	0.24536	0.166662	0.220472	27.1949	7
1	2	1	20	1	103.211	3.40908	0.529206	0.263589	0.249142	0.149902	0.263514	31.6916	7
1	2	1	25	1	106.052	3.43127	0.589457	0.273228	0.121234	0.159075	0.231405	25.9101	8
1	2	1	30	1	108.764	3.3489	0.560935	0.249092	0.118211	0.17499	0.31405	25.9101	8
1	2	1	35	1	105.868	4.86898	0.574074	0.275169	0.24289	0.164803	0.336207	24.8394	9
1	2	2	5	2	105.702	6.08588	0.715596	0.234699	0.121636	0.166093	0.267717	27.1949	8
1	2	2	10	2	104.629	3.67764	0.639405	0.213167	0	0.160408	0.415842	21.6274	8
1	2	2	15	2	103.695	5.23849	0.686485	0.384396	0.12399	0.176895	0.392523	22.9122	9
1	2	2	20	2	106.111	4.01	0.693691	0.289116	0.121167	0.161399	0.323232	21.1991	9
1	2	2	25	2	103.818	5.55336	0.607521	0.379008	0.495374	0.218418	0.457447	20.1285	9
1	2	2	30	2	102.236	4.04442	0.591764	0.302391	0.628797	0.242486	0.423529	18.2013	9
1	2	2	35	2	108.35	8.18204	0.627879	0.363241	0.355989	0.218149	0.317308	22.2698	9
2	1	1	5	1	106.706	4.54923	0.896182	0.253077	0	0.106855	0.07	21.4133	4
2	1	1	10	1	109.589	3.29059	0.793727	0.256664	0	0.113178	0.106061	28.2655	5
2	1	1	15	1	106.474	4.65007	0.864119	0.30525	0.120754	0.111134	0.115702	25.9101	5
2	1	1	20	1	108.38	6.50148	0.773233	0.200822	0	0.122766	0.136364	28.2655	6
2	1	1	25	1	111.041	4.21276	0.866044	0.28444	0	0.102665	0.039604	21.6274	5
2	1	1	30	1	106.087	3.16625	0.743111	0.314493	0	0.109395	0.111111	21.1991	5
2	1	1	35	1	110.071	5.60423	1.01502	0.317227	0	0.121526	0.115385	22.2698	7
2	1	2	5	2	110.762	10.1118	0.89492	0.26316	0	0.101714	0.0689655	24.8394	5
2	1	2	10	2	107.541	2.9645	0.829062	0.255982	0	0.109375	0.0636364	23.5546	6
2	1	2	15	2	109.071	3.81309	0.835207	0.384548	0.235757	0.117489	0.118182	23.5546	6
2	1	2	20	2	106.793	3.29814	0.838483	0.255106	0	0.120172	0.122642	22.6981	6
2	1	2	25	2	110.858	7.29628	0.974278	0.334601	0	0.118173	0.0990991	23.7687	6
2	1	2	30	2	109.459	4.79839	0.830011	0.224007	0	0.115129	0.0967742	19.9143	8
2	1	2	35	2	109.697	5.26478	0.888539	0.341642	0	0.124614	0.153846	19.4861	8
2	2	1	5	1	107.927	4.84577	0.834914	0.251479	0	0.106417	0.0367647	29.1221	6
2	2	1	10	1	107.179	4.24782	0.746677	0.219354	0	0.110828	0.0853659	35.1178	7
2	2	1	15	1	106.014	5.41434	0.752395	0.339067	0.121278	0.107795	0.0636943	33.6188	7
2	2	1	20	1	107.764	4.71032	0.742023	0.252741	0.119309	0.113664	0.0909091	30.621	8
2	2	1	25	1	108.187	4.49149	0.855027	0.323499	0.118842	0.128944	0.148387	33.1906	8
2	2	1	30	1	110.777	6.39911	0.763582	0.318732	0.116064	0.145964	0.34	32.1199	9
2	2	1	35	1	107.117	6.84881	0.680264	0.341512	0.240058	0.125139	0.191489	30.1927	9
2	2	2	5	2	107.586	4.78999	0.81325	0.241606	0	0.129522	0.226027	31.2634	8
2	2	2	10	2	106.4	5.96648	0.778873	0.289979	0.120839	0.14744	0.377622	30.621	9
2	2	2	15	2	109.149	6.67785	0.623128	0.409848	0.824563	0.172227	0.433333	32.1199	9
2	2	2	20	2	107.069	6.38033	0.61525	0.523967	0.720497	0.238171	0.508065	26.5525	9
2	2	2	25	2	108.637	7.89435	0.682612	0.648183	0.355046	0.153636	0.417323	27.1949	9
2	2	2	30	2	110.169	7.27776	0.699347	0.364355	0.350114	0.165144	0.315385	27.8373	9
2	2	2	35	2	109.869	6.77643	0.631535	0.424701	0.585108	0.152606	0.373134	28.6938	9
3	1	1	5	1	108.926	3.80161	0.724559	0.13354	0	0.086477	0.0220994	38.758	5
3	1	1	10	1	108.299	3.51307	0.744644	0.142207	0	0.088273	0.0529101	40.4711	6
3	1	1	15	1	105.437	3.79675	0.721311	0.181669	0	0.0893202	0.0309278	41.5418	7
3	1	1	20	1	106.426	5.72995	0.771911	0.203268	0	0.0943654	0.0639269	46.8951	8
3	1	1	25	1	107.609	4.29183	0.807056	0.159303	0	0.101313	0.0797872	40.257	8
3	1	1	30	1	107.438	3.2915	0.747269	0.205309	0	0.0870497	0.037037	46.2527	9
3	1	1	35	1	105.612	3.14902	0.599852	0.322247	0.24348	0.0955426	0.0456621	46.8951	9
3	1	2	5	2	111.622	4.42481	0.688326	0.130692	0	0.0962944	0.0733945	46.6809	7
3	1	2	10	2	108.789	2.6508	0.757143	0.149885	0	0.0837458	0.0361991	47.3233	7
3	1	2	15	2	108.703	5.19344	0.700286	0.212611	0	0.0828202	0.0147783	43.469	7
3	1	2	20	2	109.104	5.06555	0.713438	0.217583	0	0.0986328	0.0514019	45.8244	8
3	1	2	25	2	111.937	3.44839	0.702775	0.198577	0.114861	0.0955033	0.055814	46.0385	9
3	1	2	30	2	112.107	5.26391	0.684804	0.221509	0	0.0982749	0.0678733	47.3233	9
3	1	2	35	2	108.358	5.34253	0.729335	0.25897	0.237308	0.0925437	0.0539216	43.6831	9
3	2	1	5	1	110.659	2.99141	0.688206	0.111563	0	0.0888804	0.0542986	47.3233	5
3	2	1	10	1	110.23	3.23696	0.635513	0.130198	0	0.0929347	0.059633	46.6809	6
3	2	1	15	1	107.581	4.09817	0.645609	0.180422	0	0.102202	0.0524017	49.0364	7
3	2	1	20	1	107.74	4.69843	0.713149	0.15975	0	0.105811	0.0805687	45.182	8
3	2	1	25	1	109.001	3.75591	0.738457	0.117789	0	0.0941897	0.0628272	40.8994	8
3	2	1	30	1	108.232	3.10215	0.663425	0.133167	0	0.101384	0.0571429	37.4732	9
3	2	1	35	1	106.119	4.64941	0.598303	0.209808	0.242314	0.088788	0.027027	39.6146	9
3	2	2	5	2	111.231	3.27188	0.682562	0.144798	0	0.103644	0.0833333	35.9743	7
3	2	2	10	2	107.232	3.33635	0.705101	0.124506	0	0.0876256	0.040201	42.6124	7
3	2	2	15	2	105.41	3.54706	0.66932	0.193194	0.121972	0.0875297	0.0326087	39.4004	7
3	2	2	20	2	105.124	3.41077	0.683303	0.1863	0	0.0899072	0.038961	32.9764	8
3	2	2	25	2	108.797	4.01371	0.572756	0.171621	0.118176	0.0984103	0.0506329	33.833	9
3	2	2	30	2	109.249	3.9406	0.635535	0.201489	0.117687	0.112357	0.0425532	40.257	9
3	2	2	35	2	106.879	5.18245	0.500917	0.233403	0.120296	0.086861	0.0380435	39.4004	9
4	1	1	5	1	114.376	3.68817	0.97764	0.152132	0	0.0856604	0	93.576	5
4	1	1	10	1	117.242	4.82413	0.807706	0.175951	0	0.093805	0.0108225	98.9293	5
4	1	1	15	1	117.529	4.16542	0.855686	0.179614	0	0.0932059	0	102.998	5
4	1	1	20	1	117.04	4.87933	0.792632	0.194716	0	0.0907504	0	98.7152	5
4	1	1	25	1	116.268	4.34515	0.907854	0.176019	0	0.0968032	0.00766284	111.777	5
4	1	1	30	1	115.438	5.50352	0.807671	0.215865	0	0.0993439	0.0121704	105.567	5
4	1	1	35	1	114.002	5.51581	0.838331	0.170985	0	0.0986251	0.0177866	108.351	5
4	1	2	5	2	122.427	6.43653	0.752713	0.176886	0	0.0977615	0.0148699	115.203	6
4	1	2	10	2	116.675	5.67205	0.928356	0.217503	0	0.0979177	0.0210325	111.991	6
4	1	2	15	2	119.935	5.61531	0.6091	0.237366	0.321603	0.102204	0.0268714	111.563	6
4	1	2	20	2	124.127	4.79032	0.686718	0.204038	0	0.098817	0.0133333	112.42	6
4	1	2	25	2	120.358	6.51215	0.766049	0.203922	0	0.106412	0.0244361	113.919	7
4	1	2	30	2	116.08	6.89452	0.809865	0.25848	0	0.104254	0.0263158	113.919	6
4	1	2	35	2	121.266	5.84229	0.588388	0.280058	0.106025	0.104503	0.0171103	112.634	7
4	2	1	5	1	117.825	4.54264	1.03498	0.216741	0	0.108555	0.0509804	54.6039	5
4	2	1	10	1	118.362	5.5969	0.727991	0.241799	0.108626	0.107925	0.0627178	61.4561	5
4	2	1	15	1	115.921	7.176	0.714499	0.234953	0.110913	0.116027	0.0774908	58.03	5
4	2	1	20	1	110.71	5.3751	0.645661	0.268836	0	0.114988	0.0955631	62.7409	5
4	2	1	25	1	106.809	5.13975	0.745599	0.269706	0.120375	0.136221	0.202247	57.1734	5
4	2	1	30	1	102.377	7.33371	0.629431	0.276925	0.251172	0.136613	0.235294	47.3233	5
4	2	1	35	1	111.109	6.97363	0.609892	0.30456	0.462868	0.128669	0.160714	59.9572	5
4	2	2	5	2	113.512	9.01247	0.695827	0.217687	0	0.116602	0.0633333	64.2398	6
4	2	2	10	2	106.674	7.103	0.623218	0.260432	0.482109	0.133134	0.1875	65.0964	6
4	2	2	15	2	104.118	7.26008	0.338288	0.395921	1.60532	0.154494	0.317164	57.3876	6
4	2	2	20	2	113.261	7.26956	0.384378	0.484585	1.02166	0.135953	0.238462	55.6745	6
4	2	2	25	2	104.707	5.6775	0.662143	0.405234	0.491169	0.171333	0.357664	58.6724	7
4	2	2	30	2	103.169	5.72303	0.258229	0.507933	2.11858	0.181027	0.407942	59.3148	6
4	2	2	35	2	103.256	6.71758	0.588533	0.327849	0.498065	0.156463	0.360902	56.9593	7
5	1	1	5	1	108.716	2.37185	0.822273	0.176679	0	0.127556	0.25	43.6831	3
5	1	1	10	1	108.794	2.69764	0.699865	0.226161	0	0.157731	0.365591	39.8287	4
5	1	1	15	1	108.893	3.85832	0.641914	0.215582	0.118071	0.166979	0.43318	46.4668	5
5	1	1	20	1	111.344	5.20597	0.595109	0.237895	0.115472	0.174268	0.460733	40.8994	6
5	1	1	25	1	109.71	4.64571	0.676935	0.275721	0.351577	0.12307	0.178571	35.9743	8
5	1	1	30	1	110.046	4.09599	0.656726	0.216162	0	0.141424	0.330049	43.469	7
5	1	1	35	1	113.125	3.95313	0.635298	0.240229	0.227308	0.157593	0.357955	37.6874	7
5	1	2	5	2	108.999	2.60284	0.727279	0.182411	0	0.147931	0.320988	34.6895	6
5	1	2	10	2	110.98	3.9397	0.767435	0.293419	0	0.149752	0.346154	33.4047	7
5	1	2	15	2	112.159	6.05658	0.640462	0.270837	0.229266	0.155351	0.402116	40.4711	8
5	1	2	20	2	112.963	6.0625	0.295588	0.331436	1.02436	0.160851	0.422819	31.9058	8
5	1	2	25	2	110.575	4.62565	0.65702	0.28334	0.116275	0.191562	0.506667	32.1199	8
5	1	2	30	2	112.918	8.10895	0.716174	0.386099	0.113862	0.243459	0.603774	22.6981	8
5	1	2	35	2	112.911	7.38698	0.580937	0.39259	0.455479	0.191808	0.424658	31.2634	9
5	2	1	5	1									4
5	2	1	10	1									4
5	2	1	15	1									5
5	2	1	20	1									5
5	2	1	25	1									6
5	2	1	30	1									6
5	2	1	35	1									6
5	2	2	5	2									6
5	2	2	10	2									6
5	2	2	15	2									6
5	2	2	20	2									6
5	2	2	25	2									6
5	2	2	30	2									6
5	2	2	35	2									6
6	1	1	5	2	107.028	1.59753	0.8027	0.141113	0	0.119662	0.126214	44.1113	4
6	1	1	10	2	107.04	2.05093	0.848503	0.210577	0	0.128228	0.181347	41.3276	4
6	1	1	15	2	107.834	2.69296	0.892734	0.171044	0	0.124541	0.155	42.8266	5
6	1	1	20	2	106.951	2.70359	0.853847	0.158185	0	0.116716	0.1133	43.469	5
6	1	1	25	2	108	2.958	0.935548	0.170338	0	0.140735	0.214286	41.97	5
6	1	1	30	2	107.397	1.62582	0.912903	0.175634	0	0.104284	0.0803213	53.3191	5
6	1	1	35	2	108.992	2.74285	1.01814	0.209	0	0.112846	0.1	47.1092	5
6	1	2	5	1	106.679	1.46732	0.929884	0.179037	0	0.114658	0.126582	50.7495	5
6	1	2	10	1	107.718	2.08422	0.872783	0.161597	0	0.115777	0.134921	53.9615	5
6	1	2	15	1	107.803	2.9309	0.948998	0.179163	0	0.109861	0.0829268	43.8972	5
6	1	2	20	1	108.587	2.56302	0.862097	0.161684	0	0.114144	0.0837209	46.0385	5
6	1	2	25	1	108.51	3.56658	0.946868	0.194579	0	0.127032	0.15625	47.9657	5
6	1	2	30	1	107.981	2.52902	1.00319	0.22825	0	0.117451	0.102326	46.0385	6
6	1	2	35	1	108.755	3.01618	0.924949	0.213227	0	0.118809	0.105505	46.6809	6
6	2	1	5	2	106.807	1.44116	0.800083	0.182748	0	0.109942	0.0705394	51.606	6
6	2	1	10	2	106.189	2.21708	0.815341	0.159859	0	0.119969	0.121212	56.531	7
6	2	1	15	2	105.18	2.23207	0.900941	0.150068	0	0.119357	0.118577	54.1756	7
6	2	1	20	2	107.401	1.48767	0.898543	0.161542	0	0.116389	0.097166	52.8908	7
6	2	1	25	2	106.701	1.52841	0.930123	0.143601	0	0.1253	0.118421	48.8223	8
6	2	1	30	2	105.968	1.79906	0.902449	0.175846	0	0.133026	0.155462	50.9636	8
6	2	1	35	2	106.584	1.86474	0.935764	0.18197	0	0.124748	0.155894	56.3169	8
6	2	2	5	1	106.202	1.42181	1.01622	0.152412	0	0.118952	0.132143	59.9572	8
6	2	2	10	1	107.153	2.06767	0.9071	0.168254	0	0.12547	0.145038	56.1028	8
6	2	2	15	1	108.119	1.99992	0.911581	0.164762	0	0.124541	0.150877	61.0278	9
6	2	2	20	1	108.309	2.78926	0.922146	0.201461	0	0.128885	0.197842	59.5289	9
6	2	2	25	1	106.966	3.18351	0.868383	0.173053	0	0.132721	0.219608	54.6039	9
6	2	2	30	1	106.396	2.5643	0.892842	0.198294	0	0.128325	0.170635	53.9615	9
6	2	2	35	1	106.169	3.00156	0.882339	0.232158	0	0.1244	0.148148	57.8158	9
8	1	1	5	2	109.206	2.79359	0.681677	0.2014	0	0.104071	0.0569106	26.3383	4
8	1	1	10	2	109.448	3.01755	0.682512	0.242192	0	0.107375	0.0714286	26.9807	4
8	1	1	15	2	107.383	4.07015	0.690581	0.272505	0	0.103864	0.0310078	27.6231	5
8	1	1	20	2	111.834	3.63902	0.679865	0.198371	0	0.106593	0.0378788	28.2655	5
8	1	1	25	2	112.374	4.61907	0.780376	0.208595	0	0.115972	0.0444444	28.9079	6
8	1	1	30	2	111.38	2.06794	0.710231	0.19218	0	0.107162	0.0979021	30.621	7
8	1	1	35	2	110.035	4.90459	0.670165	0.248675	0.116847	0.119027	0.0289855	29.5503	7
8	1	2	5	1	109.666	2.19872	0.778725	0.174975	0	0.105686	0.0222222	28.9079	6
8	1	2	10	1	109.821	3.83693	0.665485	0.192547	0	0.0965317	0.0227273	28.2655	6
8	1	2	15	1	110.319	4.90357	0.71101	0.207792	0	0.0953997	0.038835	22.0557	6
8	1	2	20	1	110.284	4.12537	0.558599	0.225429	0.116582	0.101894	0.0892857	23.9829	6
8	1	2	25	1	111.419	3.91419	0.844573	0.177548	0	0.0995725	0.0377358	22.6981	5
8	1	2	30	1	110.725	2.65773	0.724597	0.215831	0	0.107111	0.121212	28.2655	5
8	1	2	35	1	109.237	3.10982	0.751381	0.276843	0	0.104674	0.0353982	24.197	6
8	2	1	5	2	109.776	3.12208	0.612953	0.155313	0	0.103632	0.0597015	28.6938	7
8	2	1	10	2	101.456	10.2096	0.636842	0.25819	0	0.104682	0.0746269	28.6938	7
8	2	1	15	2	100.117	6.92027	0.685257	0.276488	0	0.105421	0.112903	26.5525	7
8	2	1	20	2	111.414	3.54795	0.521249	0.218211	0	0.102098	0.0518519	28.9079	8
8	2	1	25	2	111.782	4.74806	0.585758	0.176587	0	0.10829	0.0714286	26.9807	8
8	2	1	30	2	112.692	4.11643	0.513039	0.210025	0.114091	0.107824	0.114504	28.0514	8
8	2	1	35	2	110.108	5.3996	0.628681	0.243409	0.116768	0.100065	0.037594	28.4797	7
8	2	2	5	1	112.343	3.68976	0.695727	0.187088	0	0.0970402	0.0268456	31.9058	8
8	2	2	10	1	112.032	3.26425	0.622294	0.181711	0	0.105839	0.0530303	28.2655	8
8	2	2	15	1	112.131	4.97505	0.617303	0.263069	0	0.105281	0.037037	28.9079	8
8	2	2	20	1	117.053	4.67518	0.552025	0.217268	0.109839	0.107052	0.0588235	32.7623	8
8	2	2	25	1	112.938	3.9232	0.721563	0.201761	0	0.116748	0.10625	34.2612	9
8	2	2	30	1	113.838	4.07533	0.639934	0.32876	0	0.110699	0.0508475	25.2677	8
8	2	2	35	1	109.627	4.63664	0.687098	0.277916	0	0.114785	0.119048	26.9807	9
9	1	1	5	2	105.752	3.18589	1.42926	0.0983076	0	0.109238	0.0877193	24.4111	6
9	1	1	10	2	103.517	3.28024	1.45082	0.135195	0	0.103128	0.0909091	25.9101	6
9	1	1	15	2	100.54	2.5232	1.41941	0.163411	0.127881	0.133746	0.0441176	29.1221	7
9	1	1	20	2	102.292	3.26703	1.37153	0.157086	0	0.112644	0.104167	30.8351	7
9	1	1	25	2	103.968	3.83843	1.44138	0.137544	0	0.1487	0.0895522	28.6938	8
9	1	1	30	2	106.221	3.23824	1.40743	0.156363	0	0.153203	0.0780142	30.1927	8
9	1	1	35	2	103.928	4.31449	1.4279	0.137343	0	0.142501	0.0986842	32.5482	9
9	1	2	5	1	105.979	3.36237	1.46095	0.127945	0	0.105495	0.0671141	31.9058	7
9	1	2	10	1	106.15	3.52516	1.37342	0.127727	0	0.113319	0.0833333	33.4047	8
9	1	2	15	1	103.034	3.3734	1.38939	0.206493	0	0.104556	0.0526316	32.5482	8
9	1	2	20	1	103.838	3.45954	1.39207	0.144778	0	0.103015	0.05	34.2612	8
9	1	2	25	1	105.485	3.73931	1.3814	0.166044	0	0.0951294	0.0375	34.2612	8
9	1	2	30	1	104.344	3.27353	1.42511	0.144221	0.123219	0.0944542	0.047619	31.4775	9
9	1	2	35	1	103.928	3.65239	1.40692	0.165762	0	0.123886	0.134969	34.9036	9
9	2	1	5	2	113.781	4.62918	1.3471	0.121987	0	0.103913	0.0677966	25.2677	5
9	2	1	10	2	112.009	4.99896	1.40671	0.136021	0	0.092966	0.00704225	30.4069	6
9	2	1	15	2	110.401	6.47943	1.39718	0.18522	0	0.111182	0.0522388	28.6938	6
9	2	1	20	2	112.638	7.38902	1.37967	0.143636	0	0.0993138	0.0432432	39.6146	6
9	2	1	25	2	114.227	7.20021	1.45304	0.149616	0	0.103205	0.0454545	28.2655	6
9	2	1	30	2	109.45	3.82043	1.39893	0.146201	0	0.107621	0.0612245	31.4775	6
9	2	1	35	2	105.868	4.25565	1.39061	0.21996	0.121445	0.10051	0.046875	27.409	7
9	2	2	5	1	109.621	4.63007	1.48267	0.168813	0	0.0991086	0.0320513	33.4047	7
9	2	2	10	1	106.214	4.39634	1.45668	0.150741	0	0.102669	0.0466667	32.1199	7
9	2	2	15	1	103.776	3.97403	1.39472	0.224547	0	0.127682	0.101266	33.833	7
9	2	2	20	1	104.269	4.68233	1.39887	0.203753	0	0.10599	0.0931677	34.4754	7
9	2	2	25	1	103.898	4.95686	1.43611	0.167813	0	0.111823	0.0942029	29.5503	9
9	2	2	30	1	104.357	3.05888	1.45494	0.159648	0	0.131245	0.170068	31.4775	9
9	2	2	35	1	103.592	3.77204	1.46109	0.17772	0.124113	0.117593	0.11039	32.9764	9
10	1	1	5	2	107.76	4.07207	0.985064	0.180107	0	0.124108	0.119565	19.7002	6
10	1	1	10	2	108.632	4.43177	0.864798	0.254184	0	0.154417	0.222222	17.3448	8
10	1	1	15	2	111.945	7.23793	0.984293	0.279153	0	0.215704	0.321429	17.9872	9
10	1	1	20	2	112.4	6.89188	0.89699	0.520308	0.343162	0.235386	0.294118	18.2013	9
10	1	1	25	2	113.089	4.86144	1.06454	0.289375	0.227381	0.264534	0.402597	16.4882	9
10	1	1	30	2	113.237	5.75102	1.01419	0.285238	0	0.246781	0.352113	15.2034	9
10	1	1	35	2	110.399	5.4531	0.829414	0.277546	0.232922	0.203036	0.340909	18.8437	9
10	1	2	5	1	#NULL!	#NULL!	#NULL!	#NULL!	#NULL!	#NULL!	#NULL!	#NULL!	9
10	1	2	10	1	#NULL!	#NULL!	#NULL!	#NULL!	#NULL!	#NULL!	#NULL!	#NULL!	9
10	1	2	15	1	114.538	7.0964	0.739215	1.02264	0.449007	0.29819	0.423077	11.1349	9
10	1	2	20	1	116.212	7.10151	0.871181	0.543343	0.553173	0.321615	0.403509	12.2056	9
10	1	2	25	1	113.369	7.05448	0.95837	0.45383	0.453635	0.242518	0.323944	15.2034	9
10	1	2	30	1	111.61	6.63621	1.02247	0.561514	0.691187	0.389686	0.576923	11.1349	9
10	1	2	35	1	111.751	7.55393	0.980111	0.400208	0.230104	0.178049	0.290323	13.2762	9
10	2	1	5	2	107.504	4.06708	0.98073	0.129781	0	0.115979	0.0423729	25.2677	6
10	2	1	10	2	108.315	4.35137	0.887714	0.184833	0	0.134083	0.135922	22.0557	8
10	2	1	15	2	107.744	5.59436	0.895678	0.201437	0	0.126347	0.103448	18.6296	9
10	2	1	20	2	#NULL!	#NULL!	#NULL!	#NULL!	#NULL!	#NULL!	#NULL!	#NULL!	9
10	2	1	25	2	109.998	4.69494	0.814466	0.292005	0.116885	0.140562	0.129032	13.2762	9
10	2	1	30	2									9
10	2	1	35	2									9
10	2	2	5	1	107.909	4.66376	0.93908	0.178753	0	0.123264	0.0940171	25.0535	8
10	2	2	10	1									8
10	2	2	15	1	112.651	6.32839	0.853084	0.206718	0	0.169029	0.242857	14.9893	9
10	2	2	20	1	118.907	6.03596	0.987154	0.253214	0	0.161158	0.25641	16.7024	9
10	2	2	25	1	115.623	6.73596	1.00632	0.324241	0.333597	0.196261	0.328571	14.9893	9
10	2	2	30	1	117.683	8.0925	0.98314	0.311644	0.218506	0.166976	0.220339	12.6338	9
10	2	2	35	1									9
11	1	1	5	1	107.642	3.33083	0.957587	0.235125	0	0.102762	0.0245614	61.0278	5
11	1	1	10	1	108.235	2.92496	0.908109	0.206003	0	0.103752	0.0276817	61.8844	5
11	1	1	15	1	109.062	4.86945	0.957812	0.274858	0	0.111517	0.0566667	64.2398	5
11	1	1	20	1	112.299	6.41978	0.952442	0.280992	0	0.118503	0.123333	64.2398	5
11	1	1	25	1	112.639	4.86557	0.983083	0.216616	0	0.126298	0.16443	63.8116	6
11	1	1	30	1	109.704	5.05442	0.868098	0.246476	0	0.128676	0.186851	61.8844	5
11	1	1	35	1	110.528	6.51584	0.929015	0.298047	0	0.149269	0.280142	60.3854	6
11	1	2	5	2	114.382	6.07252	0.970934	0.193908	0	0.101373	0.025	68.5225	5
11	1	2	10	2	111.89	4.36842	0.969673	0.230215	0	0.11002	0.0679612	66.167	5
11	1	2	15	2	116.963	5.1724	1.00812	0.23457	0	0.105347	0.052459	65.3105	4
11	1	2	20	2	117.365	7.94345	0.921167	0.234651	0	0.103058	0.0334448	64.0257	5
11	1	2	25	2	119.25	6.65401	1.0136	0.242588	0	0.105456	0.0649351	65.9529	5
11	1	2	30	2	113.613	5.80002	0.939413	0.230453	0	0.1055	0.0512821	66.8094	6
11	1	2	35	2	117.647	4.77496	0.946672	0.251216	0	0.106464	0.065625	68.5225	7
11	2	1	5	1	108.207	4.35766	0.963513	0.180227	0	0.128205	0.177419	53.1049	6
11	2	1	10	1	109.987	4.14257	0.894493	0.185375	0	0.157273	0.366142	54.3897	8
11	2	1	15	1	105.103	5.20356	0.908186	0.32556	0	0.181648	0.453237	59.5289	9
11	2	1	20	1	111.26	6.69043	0.777003	0.300428	0	0.170559	0.32622	70.2355	8
11	2	1	25	1	113.031	5.21625	0.862987	0.264113	0.113749	0.249035	0.505703	56.3169	9
11	2	1	30	1	112.402	5.24829	0.960053	0.440208	0.114386	0.222129	0.467681	56.3169	9
11	2	1	35	1	110.648	7.90187	0.753198	0.522036	0.232397	0.23056	0.540856	55.0321	9
11	2	2	5	2	111.32	5.58081	0.862316	0.296135	0	0.240124	0.537736	45.3961	9
11	2	2	10	2	113.314	6.43982	0.900046	0.49438	0.567321	0.242985	0.523404	50.3212	9
11	2	2	15	2	113.859	7.31591	0.636722	0.640848	0.677531	0.246238	0.516393	52.2484	9
11	2	2	20	2	113.58	5.63713	0.73454	0.696097	0.452794	0.276446	0.616162	42.3983	9
11	2	2	25	2	115.38	7.8281	0.77227	0.721902	1.00289	0.300536	0.55814	46.0385	9
11	2	2	30	2	117.885	8.45831	0.655358	0.661198	1.09065	0.272068	0.53527	51.606	9
11	2	2	35	2	117.601	9.27527	0.6726	0.876806	1.42126	0.112761	0.138158	65.0964	9
12	1	1	5	1	106.296	3.82714	1.25244	0.139632	0	0.092176	0.0235294	36.4026	3
12	1	1	10	1	109.745	5.69412	1.0984	0.258496	0	0.0970401	0.0119048	35.9743	3
12	1	1	15	1	109.027	6.05557	1.11485	0.343055	0	0.0913381	0.0134228	31.9058	3
12	1	1	20	1	108.401	4.92444	1.10628	0.311453	0	0.102697	0.0322581	26.5525	4
12	1	1	25	1	109.082	4.57964	1.22856	0.21687	0	0.0967363	0	29.5503	4
12	1	1	30	1	111.221	3.67467	1.33852	0.249686	0.1156	0.0983887	0.0394737	32.5482	4
12	1	1	35	1	108.517	4.48553	1.06923	0.321032	0	0.0952076	0.00746269	28.6938	4
12	1	2	5	2	109.158	4.31232	1.17758	0.169332	0	0.0993405	0.0289855	29.5503	4
12	1	2	10	2	111.665	4.78146	1.22072	0.260612	0	0.104554	0.0540541	23.7687	5
12	1	2	15	2	106.807	4.99438	1.04363	0.365271	0.240754	0.0976993	0.0220588	29.1221	5
12	1	2	20	2	110.377	4.50138	1.18877	0.310901	0	0.101218	0.0220588	29.1221	5
12	1	2	25	2	113.773	5.35477	1.14574	0.258894	0	0.0973599	0.00689655	31.0493	4
12	1	2	30	2	112.996	5.42412	1.11578	0.229431	0	0.0975675	0.0151515	28.2655	4
12	1	2	35	2	108.5	5.4964	0.971247	0.319332	0.118499	0.10004	0.0344828	31.0493	4
12	2	1	5	1	107.33	2.89281	1.2205	0.225914	0	0.100659	0.0413223	25.9101	5
12	2	1	10	1	105.879	3.57793	1.20743	0.232023	0.121433	0.103342	0.0518519	28.9079	5
12	2	1	15	1	106.221	3.27145	1.03997	0.273184	0	0.108329	0.0774194	33.1906	5
12	2	1	20	1	106.222	2.38199	1.13828	0.32382	0	0.107884	0.0534351	28.0514	6
12	2	1	25	1	109.98	3.39353	1.15976	0.27349	0	0.106445	0.0423729	25.2677	6
12	2	1	30	1	106.623	2.95764	1.17407	0.261341	0.120585	0.114569	0.106383	20.1285	6
12	2	1	35	1	104.871	5.1727	0.997945	0.290223	0	0.115068	0.0852713	27.6231	7
12	2	2	5	2	106.284	7.02063	1.03193	0.295622	0	0.108981	0.0917431	23.3405	7
12	2	2	10	2	104.23	2.87291	1.15694	0.233652	0	0.104661	0.0517241	24.8394	7
12	2	2	15	2	107.681	3.1095	0.882266	0.322378	0.1194	0.105317	0.0704225	30.4069	7
12	2	2	20	2	107.552	4.56655	1.01114	0.424198	0.119544	0.106881	0.0535714	23.9829	7
12	2	2	25	2	106.475	4.09652	1.03917	0.295336	0	0.111347	0.0776699	22.0557	7
12	2	2	30	2	107.662	3.98278	1.07043	0.273662	0	0.103947	0.0275862	31.0493	7
12	2	2	35	2	106.208	4.85042	0.770474	0.275209	0.121056	0.110222	0.0294118	29.1221	7
13	1	1	5	1
13	1	1	10	1	114.191	4.06668	0.861181	0.241044	0	0.12243	0.231579	20.3426	5
13	1	1	15	1	117.452	5.99809	0.914219	0.243405	0	0.135273	0.25	21.4133	6
13	1	1	20	1	114.597	5.13501	0.855561	0.314419	0.112195	0.151422	0.376	26.7666	6
13	1	1	25	1	117.105	6.1775	1.14788	0.280315	0	0.13804	0.343137	21.8415	7
13	1	1	30	1	118.628	5.99713	1.15768	0.350848	0.108382	0.153551	0.460674	19.0578	7
13	1	1	35	1	121.103	7.70922	0.91835	0.303418	0	0.142401	0.38961	16.4882	8
13	1	2	5	2	119.146	3.97597	1.0595	0.228918	0	0.102495	0.0681818	28.2655	4
13	1	2	10	2	119.742	4.82374	0.959238	0.19195	0	0.106839	0.0725806	26.5525	5
13	1	2	15	2	122.377	5.17045	0.973285	0.252095	0	0.120554	0.195122	26.3383	5
13	1	2	20	2	117.834	5.53627	1.00277	0.245802	0	0.107922	0.123967	25.9101	5
13	1	2	25	2	119.942	5.57615	0.980727	0.25095	0	0.113139	0.145161	26.5525	5
13	1	2	30	2	121.422	5.15006	1.06631	0.290028	0	0.120055	0.150794	26.9807	6
13	1	2	35	2	117.79	6.85292	0.904275	0.269252	0	0.109929	0.0895522	28.6938	6
13	2	1	5	1	111.297	2.84255	0.853834	0.16128	0	0.132884	0.245455	23.5546	6
13	2	1	10	1	110.808	1.82412	0.964279	0.217973	0	0.148345	0.45283	22.6981	6
13	2	1	15	1	109.922	4.72831	0.984515	0.245045	0	0.175456	0.601852	23.1263	7
13	2	1	20	1	113.023	5.02613	0.950419	0.328855	0	0.164806	0.543478	19.7002	7
13	2	1	25	1	113.607	5.77124	0.878565	0.233473	0	0.170882	0.508197	13.0621	8
13	2	1	30	1	114.172	4.84217	0.973598	0.318904	0	0.181319	0.683544	16.9165	8
13	2	1	35	1	113.175	5.82093	0.882498	0.321825	0	0.169093	0.484848	14.1328	8
13	2	2	5	2	112.749	4.67331	0.951285	0.212776	0	0.134532	0.23913	19.7002	7
13	2	2	10	2	114.909	4.42525	0.876649	0.318081	0	0.177699	0.625	11.9914	8
13	2	2	15	2	120.249	5.79158	0.890102	0.296073	0	0.172773	0.64	10.7066	8
13	2	2	20	2	115.957	4.79515	0.859161	0.304591	0	0.205827	0.733333	12.848	9
13	2	2	25	2	108.951	4.87154	0.972591	0.210831	0	0.226538	0.708861	16.9165	9
13	2	2	30	2	110.764	5.23789	1.0561	0.301659	0.116077	0.208245	0.651515	14.1328	9
13	2	2	35	2	109.282	4.85056	0.95334	0.335462	0.117651	0.218669	0.652778	15.4176	9
14	1	1	5	1	106.189	2.64765	0.698974	0.146306	0	0.122711	0.0613497	34.9036	3
14	1	1	10	1	106.497	3.30106	0.644569	0.142949	0	0.12018	0.117021	40.257	4
14	1	1	15	1	105.021	4.59726	0.638445	0.218999	0	0.12924	0.146341	35.1178	4
14	1	1	20	1	105.365	3.97938	0.670127	0.256718	0	0.135113	0.22963	28.9079	5
14	1	1	25	1	106.037	3.28992	0.677084	0.196448	0.121251	0.131449	0.258621	24.8394	6
14	1	1	30	1	107.357	2.94098	0.637252	0.14541	0	0.126984	0.15873	26.9807	6
14	1	1	35	1	105.12	3.08558	0.6111	0.290212	0.244619	0.135566	0.27	21.4133	7
14	1	2	5	2									4
14	1	2	10	2	107.347	3.15856	0.633995	0.194491	0	0.121687	0.154762	35.9743	5
14	1	2	15	2	104.686	3.04237	0.581923	0.28658	0.36845	0.119831	0.08	32.1199	5
14	1	2	20	2	106.39	3.61838	0.513038	0.246503	0.120849	0.131774	0.160839	30.621	5
14	1	2	25	2	108.991	4.17226	0.537312	0.196403	0.23593	0.134055	0.194805	32.9764	6
14	1	2	30	2	105.513	3.10789	0.722675	0.158077	0	0.134502	0.222973	31.6916	5
14	1	2	35	2	105.352	3.21197	0.55734	0.215127	0.122039	0.131127	0.142132	42.1842	6
14	2	1	5	1	108.982	2.69138	0.706222	0.14629	0	0.115715	0.0901639	52.2484	4
14	2	1	10	1	107.104	2.95671	0.583479	0.150016	0	0.121126	0.117155	51.1777	5
14	2	1	15	1	106.373	4.4878	0.602886	0.255414	0.120868	0.121369	0.101322	48.6081	6
14	2	1	20	1	107.49	4.07881	0.605498	0.253448	0.119613	0.14369	0.222222	30.8351	6
14	2	1	25	1	109.759	3.33154	0.482964	0.205664	0.351418	0.126542	0.2	40.6852	7
14	2	1	30	1	110.61	3.28596	0.502522	0.194995	0	0.127271	0.178295	55.2463	8
14	2	1	35	1	104.743	4.55912	0.571238	0.274291	0.12275	0.126892	0.163763	61.4561	8
14	2	2	5	2	108.73	4.0977	0.715605	0.141203	0	0.10736	0.0671378	60.5996	8
14	2	2	10	2	107.886	3.64338	0.585336	0.211852	0	0.11447	0.0797101	59.1006	8
14	2	2	15	2	107.774	3.85936	0.602681	0.253992	0	0.111436	0.0866142	54.3897	8
14	2	2	20	2	107.029	4.16973	0.688766	0.230441	0	0.117327	0.113879	60.1713	8
14	2	2	25	2	106.249	3.27664	0.635247	0.258832	0.12101	0.134306	0.171946	47.3233	9
14	2	2	30	2	106.759	3.67345	0.604314	0.147269	0	0.135163	0.190265	48.394	9
14	2	2	35	2	104.365	4.3617	0.633482	0.2409	0.123195	0.128528	0.154185	48.6081	9
15	1	1	5	1	112.884	6.56715	0.731219	0.223597	0	0.176981	0.685714	14.9893	6
15	1	1	10	1	109.591	4.01776	0.690095	0.236478	0	0.182875	0.701149	18.6296	8
15	1	1	15	1	106.986	5.29122	0.674537	0.329654	0.600882	0.175456	0.65625	20.5567	8
15	1	1	20	1	105.855	6.01398	0.545619	0.295905	0.728754	0.18999	0.78022	19.4861	9
15	1	1	25	1	112.99	7.71841	0.66311	0.415017	0.341371	0.193037	0.703297	19.4861	9
15	1	1	30	1	111.259	7.50535	0.832731	0.291833	0.115561	0.185624	0.663366	21.6274	9
15	1	1	35	1	106.44	3.75159	0.765969	0.251468	0.241585	0.158589	0.549451	19.4861	8
15	1	2	5	2	109.93	2.77729	0.815226	0.186093	0.116958	0.145744	0.36646	34.4754	4
15	1	2	10	2	107.791	3.403	0.871231	0.148789	0	0.165256	0.559829	50.1071	5
15	1	2	15	2									5
15	1	2	20	2									4
15	1	2	25	2									4
15	1	2	30	2									3
15	1	2	35	2									3
15	2	1	5	1	107.191	2.60778	0.887593	0.212103	0	0.195864	0.729412	18.2013	8
15	2	1	10	1	107.415	7.81512	0.856433	0.259247	0	0.167882	0.655556	19.2719	9
15	2	1	15	1	105.054	6.38126	0.724205	0.327945	0.367159	0.230808	0.73913	19.7002	9
15	2	1	20	1	110.956	5.9551	0.696059	0.32247	0.347629	0.181865	0.678161	18.6296	9
15	2	1	25	1	110.284	5.90567	0.577806	0.875551	0.466328	0.182912	0.569767	18.4154	9
15	2	1	30	1	104.966	4.09102	0.898138	0.195178	0	0.17606	0.704082	20.985	9
15	2	1	35	1	106.268	4.6985	0.74148	0.261103	0.120988	0.233465	0.863014	15.6317	9
15	2	2	5	2	105.541	4.12784	0.830269	0.160004	0	0.162011	0.616162	21.1991	8
15	2	2	10	2	108.112	5.61716	0.653814	0.248513	0.118925	0.198277	0.771084	17.773	9
15	2	2	15	2	105.996	5.17564	0.712774	0.32053	0.242596	0.179943	0.738318	22.9122	9
15	2	2	20	2	107.111	6.39013	0.636903	0.43765	0.240071	0.211386	0.770115	18.6296	9
15	2	2	25	2	106.348	5.49609	0.578657	0.365863	0.725382	0.229459	0.831461	19.0578	9
15	2	2	30	2	108.381	8.53889	0.622325	0.418997	0.83041	0.237012	0.8	12.848	9
15	2	2	35	2	106.342	5.78072	0.578911	0.442063	1.08814	0.206148	0.808219	15.6317	9
16	1	1	5	2	103.178	3.85126	0.769822	0.223447	0	0.113521	0.0877193	36.6167	5
16	1	1	10	2	106.276	2.2445	0.745941	0.194127	0	0.117127	0.0931677	34.4754	5
16	1	1	15	2	101.793	3.78236	0.799584	0.243492	0	0.11377	0.0322581	26.5525	5
16	1	1	20	2	105.317	4.99935	0.713981	0.224942	0	0.112683	0.0693642	37.045	5
16	1	1	25	2	108.175	3.38512	0.863434	0.230367	0	0.118098	0.0986547	47.7516	6
16	1	1	30	2	103.503	3.99815	0.727906	0.260546	0	0.130063	0.188841	49.8929	6
16	1	1	35	2	102.125	5.45373	0.735261	0.213435	0	0.125274	0.153846	47.3233	6
16	1	2	5	1	107.352	4.2399	0.848194	0.192952	0	0.116414	0.0964467	42.1842	5
16	1	2	10	1	102.09	4.86938	0.762031	0.214584	0	0.111531	0.0562771	49.4647	5
16	1	2	15	1	107.738	4.24773	0.703184	0.21116	0	0.119263	0.0961538	44.5396	5
16	1	2	20	1	104.734	3.25409	0.814646	0.189741	0	0.125049	0.156118	50.7495	5
16	1	2	25	1	106.525	3.93314	0.742549	0.207437	0	0.12291	0.158879	45.8244	5
16	1	2	30	1	104.878	2.80525	0.754325	0.270337	0	0.121977	0.116	53.5332	6
16	1	2	35	1	102.221	4.72976	0.719047	0.221486	0.125778	0.12302	0.146789	46.6809	6
16	2	1	5	2	105.922	2.59755	0.696032	0.231065	0	0.117188	0.104072	47.3233	7
16	2	1	10	2	106.794	2.37728	0.758838	0.246506	0	0.123201	0.145228	51.606	7
16	2	1	15	2	105.658	2.62968	0.631923	0.295301	0.121686	0.122432	0.12749	53.7473	7
16	2	1	20	2	106.402	2.48036	0.615015	0.263445	0.241671	0.130747	0.235556	48.1799	7
16	2	1	25	2	106.734	2.65131	0.775697	0.204493	0	0.133125	0.218447	44.1113	8
16	2	1	30	2	106.517	3.14992	0.583483	0.267514	0.120705	0.15314	0.322275	45.182	8
16	2	1	35	2	108.237	2.96865	0.647796	0.285951	0.118786	0.138601	0.268182	47.1092	8
16	2	2	5	1	106.879	3.8625	0.773818	0.197574	0	0.119099	0.135593	50.5353	8
16	2	2	10	1	106.479	2.76635	0.624715	0.239726	0	0.129419	0.191919	42.3983	8
16	2	2	15	1	107.757	3.43907	0.478332	0.256454	0.59658	0.134893	0.130435	49.2505	8
16	2	2	20	1	107.478	3.46911	0.751538	0.203476	0	0.12503	0.132653	41.97	8
16	2	2	25	1	107.103	2.87999	0.711795	0.203467	0	0.137675	0.231959	41.5418	8
16	2	2	30	1	107.677	3.78988	0.614717	0.309026	0.238809	0.125332	0.150485	44.1113	8
16	2	2	35	1	107.728	3.3052	0.635055	0.256855	0	0.113675	0.105263	48.8223	9
17	1	1	5	2	105.454	1.90284	0.88944	0.226636	0	0.103307	0.0152672	28.0514	6
17	1	1	10	2	106.046	2.21413	0.669528	0.190472	0	0.100929	0.0212766	40.257	6
17	1	1	15	2									6
17	1	1	20	2	105.78	4.88274	0.63635	0.23126	0	0.107306	0.0381356	50.5353	7
17	1	1	25	2	105.349	2.89421	0.812725	0.321716	0	0.112983	0.101695	50.5353	8
17	1	1	30	2	102.837	3.75468	0.739844	0.209013	0	0.115089	0.0783582	57.3876	7
17	1	1	35	2	104.105	5.46849	0.68015	0.287322	0.123502	0.12845	0.186916	45.8244	8
17	1	2	5	1	109.012	3.45365	0.817219	0.198942	0	0.112024	0.0531915	40.257	5
17	1	2	10	1	107.816	3.12493	0.669789	0.188217	0	0.117399	0.114865	31.6916	6
17	1	2	15	1	104.207	4.69829	0.729045	0.290764	0.246762	0.123381	0.138158	32.5482	7
17	1	2	20	1	106.081	4.45245	0.62996	0.239252	0	0.138064	0.202186	39.1863	8
17	1	2	25	1	105.087	5.21921	0.488164	0.31727	0.244696	0.121152	0.119403	43.0407	9
17	1	2	30	1	106.649	4.79961	0.386443	0.331795	0.964453	0.131734	0.171779	34.9036	7
17	1	2	35	1	106.785	5.43911	0.496869	0.321406	0.722412	0.119414	0.101695	50.5353	8
17	2	1	5	2	105.935	3.03157	0.834534	0.298395	0	0.150519	0.296053	32.5482	6
17	2	1	10	2	105.571	5.66852	0.576155	0.376392	0.487145	0.155127	0.39521	35.7602	8
17	2	1	15	2	97.1168	7.48264	0.622657	0.429682	0.926718	0.16682	0.405229	32.7623	8
17	2	1	20	2	98.8361	7.481	0.511355	0.517384	1.30086	0.179481	0.447154	26.3383	9
17	2	1	25	2	99.7692	5.13234	0.509968	0.525031	1.28869	0.162751	0.454545	30.621	9
17	2	1	30	2	97.7854	4.72602	0.670446	0.457322	0.788897	0.181472	0.489209	29.7645	9
17	2	1	35	2	99.5674	7.13395	0.393865	0.480977	1.29131	0.166164	0.484848	28.2655	9
17	2	2	5	1	95.655	6.17117	0.580853	0.690627	1.2097	0.159901	0.423913	19.7002	9
17	2	2	10	1	95.7763	8.36131	0.488753	0.504053	1.74514	0.204679	0.659091	18.8437	9
17	2	2	15	1	102.079	7.43546	0.30353	0.567346	2.39309	0.155423	0.423611	30.8351	9
17	2	2	20	1	92.5332	7.39443	0.260371	0.501102	2.36209	0.203062	0.516129	26.5525	9
17	2	2	25	1	92.9467	5.99236	0.381859	0.673357	2.21325	0.166302	0.448276	24.8394	9
17	2	2	30	1	86.6507	8.78029	0.33173	0.856286	2.07729	0.159647	0.492754	14.7752	9
17	2	2	35	1	97.8568	11.9428	0.521073	0.590759	1.57666	0.167885	0.551724	24.8394	9
18	1	1	5	2	105.307	3.06481	0.919844	0.141833	0	0.0929049	0.00480769	44.5396	6
18	1	1	10	2	107.059	3.67938	0.896273	0.140497	0	0.0952436	0.00490196	43.6831	7
18	1	1	15	2	106.198	5.68115	0.905146	0.204503	0	0.0949783	0.00515464	41.5418	6
18	1	1	20	2	104.826	4.62589	0.868211	0.233632	0	0.0993333	0.026178	40.8994	7
18	1	1	25	2	109.838	6.19081	0.942221	0.187017	0	0.102714	0.0483092	44.3255	7
18	1	1	30	2	106.87	4.59877	0.991914	0.171007	0	0.111751	0.128079	43.469	8
18	1	1	35	2	107.219	3.82896	0.948449	0.253965	0	0.116	0.150754	42.6124	8
18	1	2	5	1	105.585	3.9301	0.923461	0.20459	0	0.099387	0.0148515	43.2548	5
18	1	2	10	1	108.486	4.23621	0.922331	0.208064	0	0.105636	0.0757576	42.3983	5
18	1	2	15	1	106.082	4.77272	0.844915	0.332513	0.1212	0.0996094	0.0265957	40.257	5
18	1	2	20	1	106.556	5.23438	0.980831	0.305857	0.120661	0.103311	0.0662983	38.758	5
18	1	2	25	1	109.018	4.93807	0.919221	0.24143	0	0.113094	0.111702	40.257	6
18	1	2	30	1	108.742	6.20243	0.940653	0.224063	0	0.114092	0.125683	39.1863	7
18	1	2	35	1	109.351	3.54791	0.868647	0.251451	0	0.125447	0.200935	45.8244	6
18	2	1	5	2	107.904	4.10914	0.936292	0.21228	0	0.121464	0.185484	53.1049	9
18	2	1	10	2	105.479	4.3734	0.939909	0.196398	0	0.11308	0.125561	47.7516	9
18	2	1	15	2	101.343	4.08082	0.9132	0.352179	0.253737	0.130578	0.171206	55.0321	9
18	2	1	20	2	104.869	5.53542	0.814682	0.297633	0	0.1445	0.318898	54.3897	9
18	2	1	25	2	104.036	3.78883	0.777671	0.325954	0.123584	0.159505	0.357724	52.6767	9
18	2	1	30	2	102.182	2.9115	0.791424	0.251601	0	0.157363	0.352941	58.2441	9
18	2	1	35	2	99.9685	8.90594	0.649591	0.340067	0.128612	0.147011	0.319502	51.606	9
18	2	2	5	1	103.058	5.34902	0.6405	0.296681	0	0.133973	0.232932	53.3191	9
18	2	2	10	1	105.026	4.86506	0.692594	0.319204	0.244836	0.143445	0.28	53.5332	9
18	2	2	15	1	95.3716	5.17361	0.621476	0.430487	0.269623	0.150348	0.315018	58.4582	9
18	2	2	20	1	97.0794	5.03045	0.506172	0.341482	0.529756	0.135092	0.273764	56.3169	9
18	2	2	25	1	96.7547	5.9273	0.42887	0.378192	0.797299	0.129284	0.240143	59.743	9
18	2	2	30	1	99.6925	8.72733	0.556198	0.308415	0.257936	0.14385	0.306202	55.2463	9
18	2	2	35	1	98.5089	4.5783	0.323	0.21315	1.04414	0.119148	0.142336	58.6724	9
19	1	1	5	2	106.442	1.32272	1.09356	0.20057	0	0.0835895	0.0874317	39.1863	4
19	1	1	10	2	106.654	1.3658	0.991124	0.250206	0	0.096391	0.119497	34.0471	4
19	1	1	15	2	104.851	2.54129	0.94726	0.236854	0	0.0933323	0.0751445	37.045	4
19	1	1	20	2	106.489	1.70832	0.942961	0.248688	0	0.0927979	0.05625	34.2612	5
19	1	1	25	2	106.734	1.56797	1.09874	0.286278	0	0.107805	0.111111	32.7623	6
19	1	1	30	2	106.57	2.15279	1.07508	0.313087	0	0.103221	0.157233	34.0471	6
19	1	1	35	2	105.477	2.06832	1.14124	0.375154	0.365686	0.13387	0.305556	30.8351	8
19	1	2	5	1	107.102	1.74582	1.20828	0.216684	0	0.084447	0.0460526	32.5482	5
19	1	2	10	1	106.753	1.56119	1.13221	0.305974	0	0.103107	0.124183	32.7623	6
19	1	2	15	1	105.835	2.28163	0.951813	0.371425	0.121483	0.104242	0.158537	35.1178	6
19	1	2	20	1	105.713	1.80365	1.23697	0.386771	0.121623	0.133347	0.28125	27.409	8
19	1	2	25	1	106.664	1.92296	1.20024	0.319953	0.120539	0.166734	0.316176	29.1221	8
19	1	2	30	1	106.947	1.25668	1.08151	0.321137	0.12022	0.151634	0.295455	28.2655	8
19	1	2	35	1	106.101	2.21616	1.07186	0.347213	0	0.10385	0.130137	31.2634	8
19	2	1	5	2	107.193	1.59757	1.01613	0.243684	0	0.102671	0.116129	33.1906	6
19	2	1	10	2	107.117	2.47888	0.93596	0.287265	0.120029	0.11956	0.221477	31.9058	7
19	2	1	15	2	106.353	2.82696	0.872218	0.307963	0.120891	0.138696	0.295597	34.0471	7
19	2	1	20	2	106.007	2.26639	0.858032	0.327045	0.121286	0.152356	0.458599	33.6188	8
19	2	1	25	2	106.565	2.56549	0.850223	0.328863	0.241301	0.140721	0.276074	34.9036	8
19	2	1	30	2	107.319	2.92383	0.989487	0.407195	0.119803	0.141854	0.405594	30.621	8
19	2	1	35	2	106.101	3.24527	1.01112	0.392102	0.242358	0.165435	0.392405	33.833	8
19	2	2	5	1	107.311	2.41925	1.00332	0.292661	0.119812	0.122778	0.253623	29.5503	7
19	2	2	10	1	106.586	2.06551	0.79221	0.334361	0.120627	0.149453	0.373333	32.1199	8
19	2	2	15	1	107.578	2.32972	0.833722	0.460225	0.956116	0.1987	0.468531	30.621	9
19	2	2	20	1	106.065	3.12036	0.903859	0.480922	0.606097	0.212904	0.549669	32.334	9
19	2	2	25	1	107.502	3.09183	0.998404	0.396022	0.358797	0.223708	0.50641	33.4047	9
19	2	2	30	1	105.851	2.7286	1.00645	0.41887	0.607323	0.210513	0.440217	39.4004	9
19	2	2	35	1	106.032	3.42054	0.879762	0.497277	0.485028	0.156274	0.388889	34.6895	9
20	1	1	5	2	105.94	2.24225	0.757737	0.187288	0				4
20	1	1	10	2	106.807	3.01509	0.748515	0.129671	0				4
20	1	1	15	2	106.275	3.56929	0.874311	0.15254	0				5
20	1	1	20	2	107.135	2.90824	0.919139	0.206241	0				5
20	1	1	25	2	106.877	4.37827	0.950337	0.188306	0				6
20	1	1	30	2	106.906	2.2469	0.931425	0.137892	0				7
20	1	1	35	2	106.449	3.08318	0.937926	0.17473	0				7
20	1	2	5	1	108.722	2.38208	1.09254	0.146063	0				6
20	1	2	10	1	108.407	2.58184	0.994679	0.151017	0				6
20	1	2	15	1	109.152	3.60646	0.936294	0.20821	0				7
20	1	2	20	1	107.881	2.69861	1.00707	0.252992	0				7
20	1	2	25	1	106.405	3.07067	1.12563	0.19082	0				7
20	1	2	30	1	106.696	2.75911	0.985249	0.179919	0				7
20	1	2	35	1	107.065	3.0283	0.907672	0.266533	0				8
20	2	1	5	2	106.789	1.96267	1.01367	0.155574	0	0.127818	0.192708	41.1135	8
20	2	1	10	2	106.881	3.3991	0.957738	0.209606	0	0.151081	0.29878	35.1178	8
20	2	1	15	2	106.567	3.69725	0.946022	0.385369	0.241296	0.15485	0.283019	22.6981	9
20	2	1	20	2	105.759	4.14244	0.828149	0.289671	0.12157	0.181198	0.515464	20.7709	9
20	2	1	25	2	107.816	3.3978	0.912821	0.283916	0	0.194259	0.473684	16.2741	9
20	2	1	30	2	104.857	4.65906	0.870682	0.405385	0.245231	0.286806	0.741379	24.8394	9
20	2	1	35	2	104.138	4.76413	0.875899	0.491304	0.370387	0.208504	0.432203	25.2677	9
20	2	2	5	1	106.669	4.26253	1.02873	0.349918	0.241065	0.369609	0.59375	20.5567	9
20	2	2	10	1	105.204	7.28777	1.00189	0.286283	0.122211	0.295906	0.467153	29.3362	9
20	2	2	15	1	106.716	3.5075	0.75171	0.4832	0.481921	0.280671	0.441379	31.0493	9
20	2	2	20	1	106.31	3.73884	0.929154	0.440594	0.241879	0.243902	0.566667	19.2719	9
20	2	2	25	1	103.001	7.52113	0.787596	0.442504	0.499304	0.403403	0.578313	17.773	9
20	2	2	30	1	110.195	4.17965	0.78594	1.08736	0.233354	0.493198	0.494253	18.6296	9
20	2	2	35	1	106.345	6.13833	1.02922	0.420664	0.483602	0.230426	0.417582	19.4861	9
